# Supplementary material for: Efficacy and limitations of diffusion-weighted imaging with background suppression-based whole-body magnetic resonance imaging in high-risk prostate cancer staging: A retrospective study
Source: PLoS One. 2026 Jul 23;21(7):e0354601. doi: 10.1371/journal.pone.0354601 (PMC13395373; doi:10.1371/journal.pone.0354601)
Supplement: S1 Dataset — (XLSX) [file pone.0354601.s001.xlsx]

## Sheet: Sheet1
Case No.	Age(yeares)	PSA(ng/ml)	T stage	Reference Standard LN	Reference Standard Bone	DWIBS LN	CT LN	DWIBS Bone	Bone Scintigraphy Bone
1	79	6.76	2b	negative	positive	negative	negative	positive	positive
2	67	12.73	3a	negative	positive	negative	negative	positive	positive
3	66	38.63	3b	negative	positive	negative	negative	positive	positive
4	77	205	4	positive	positive	positive	positive	negative	positive
5	72	240.4	2c	negative	positive	negative	negative	positive	positive
6	79	413	3b	positive	positive	positive	positive	positive	positive
7	65	756.12	3b	positive	positive	positive	positive	positive	positive
8	72	5248.51	3b	negative	positive	negative	negative	positive	positive
9	57	8593.87	3b	positive	positive	positive	positive	positive	positive
10	69	8.48	2c	negative	negative	negative	negative	negative	negative
11	62	10.44	2c	negative	negative	negative	negative	negative	negative
12	72	10.83	2c	negative	negative	negative	negative	negative	negative
13	70	10.98	3a	negative	negative	negative	negative	negative	negative
14	66	18	3b	positive	negative	positive	positive	negative	negative
15	76	20	3a	negative	negative	negative	negative	negative	negative
16	65	20.07	3b	positive	negative	positive	positive	negative	negative
17	66	21.6	3b	positive	negative	negative	negative	negative	negative
18	72	24.29	3b	negative	negative	negative	negative	negative	negative
19	62	24.3	2a	negative	negative	negative	negative	negative	negative
20	75	28.26	2a	negative	negative	negative	negative	negative	negative
21	65	29.94	2c	positive	negative	negative	negative	negative	negative
22	63	34.2	3b	negative	negative	negative	negative	negative	negative
23	74	39	2c	negative	negative	negative	negative	negative	negative
24	74	40.31	2c	negative	negative	negative	negative	negative	negative
25	63	41.7	3b	negative	negative	negative	negative	negative	negative
26	61	45.74	3a	negative	negative	negative	negative	negative	negative
27	65	52.96	3b	positive	negative	negative	negative	negative	negative
28	75	67.5	3a	negative	negative	negative	negative	negative	negative
29	76	70	2c	negative	negative	negative	negative	negative	negative
30	70	77.88	2c	negative	negative	negative	negative	negative	positive
31	67	88.56	2c	positive	negative	negative	negative	negative	negative
32	68	92.01	3b	negative	negative	negative	negative	negative	negative
33	67	100.37	2c	negative	negative	negative	negative	negative	negative
34	71	155	3a	negative	negative	negative	negative	negative	negative
35	66	159.2	3b	positive	negative	positive	positive	negative	negative
36	57	211.52	3b	positive	negative	negative	negative	negative	negative
37	63	253.29	2c	positive	negative	positive	positive	negative	negative
38	61	267.24	4	positive	negative	positive	positive	negative	negative

## Sheet: Sheet2
Case No.	Age(years)	PSA(ng/ml)	Gleason Score	T stage	Reference Standard LN	Reference Standard Bone	DWIBS LN	CT LN	DWIBS Bone	Bone Scintigraphy Bone
1	57	211.52	4+3	3b	positive	negative	negative	negative	negative	negative
2	57	8593.87	4+4	3b	positive	positive	positive	positive	positive	positive
3	61	45.74	4+4	3a	negative	negative	negative	negative	negative	negative
4	61	267.24	4+4	4	positive	negative	positive	positive	negative	negative
5	62	24.3	4+4	2a	negative	negative	negative	negative	negative	negative
6	62	10.44	4+5	2c	negative	negative	negative	negative	negative	negative
7	63	34.2	3+4	3b	negative	negative	negative	negative	negative	negative
8	63	41.7	4+5	3b	negative	negative	negative	negative	negative	negative
9	63	253.29	4+3	2c	positive	negative	positive	positive	negative	negative
10	65	29.94	3+4	2c	positive	negative	negative	negative	negative	negative
11	65	52.96	3+4	3b	positive	negative	negative	negative	negative	negative
12	65	20.07	4+4	3b	positive	negative	positive	positive	negative	negative
13	65	756.12	4+5	3b	positive	positive	positive	positive	positive	positive
14	66	21.6	4+4	3b	positive	negative	negative	negative	negative	negative
15	66	159.2	4+4	3b	positive	negative	positive	positive	negative	negative
16	66	18	5+5	3b	positive	negative	positive	positive	negative	negative
17	66	38.63	4+5	3b	negative	positive	negative	negative	positive	positive
18	67	100.37	4+5	2c	negative	negative	negative	negative	negative	negative
19	67	88.56	4+3	2c	positive	negative	negative	negative	negative	negative
20	67	12.73	4+4	3a	negative	positive	negative	negative	positive	positive
21	68	92.01	4+4	3b	negative	negative	negative	negative	negative	negative
22	69	8.48	4+4	2c	negative	negative	negative	negative	negative	negative
23	70	77.88	4+3	2c	negative	negative	negative	negative	negative	positive
24	70	10.98	3+5	3a	negative	negative	negative	negative	negative	negative
25	71	155	4+4	3a	negative	negative	negative	negative	negative	negative
26	72	10.83	4+4	2c	negative	negative	negative	negative	negative	negative
27	72	24.29	4+5	3b	negative	negative	negative	negative	negative	negative
28	72	240.4	4+4	2c	negative	positive	negative	negative	positive	positive
29	72	5248.51	4+3	3b	negative	positive	negative	negative	positive	positive
30	74	40.31	3+3	2c	negative	negative	negative	negative	negative	negative
31	74	39	4+3	2c	negative	negative	negative	negative	negative	negative
32	75	28.26	4+3	2a	negative	negative	negative	negative	negative	negative
33	75	67.5	4+5	3a	negative	negative	negative	negative	negative	negative
34	76	70	4+4	2c	negative	negative	negative	negative	negative	negative
35	76	20	4+4	3a	negative	negative	negative	negative	negative	negative
36	77	205	3+4	4	positive	positive	positive	positive	negative	positive
37	79	6.76	4+4	2b	negative	positive	negative	negative	positive	positive
38	79	413	5+4	3b	positive	positive	positive	positive	positive	positive
